# Supplementary material for: Intracortical mechanisms of single pulse electrical stimulation (SPES) evoked excitations and inhibitions in humans
Source: Sci Rep. 2024 Jun 14;14:13784. doi: 10.1038/s41598-024-62433-0 (PMC11178858; doi:10.1038/s41598-024-62433-0)
Supplement: Supplementary file 1 — Supplementary Tables. [file 41598_2024_62433_MOESM1_ESM.xlsx]

## Sheet: S1
LME channels corresponding to cortical layers in patients with histological reconstruction
	Pt1	Pt2	Pt3	Pt5
layer I-II	ch1-6	ch1-5	ch1-6	ch1-4
layer III	ch7-12	ch6-7	ch7-11	ch5-7
layer IV	ch13-16	ch8-9	ch12-15	ch8-9
layer V	ch17-24	ch10-12	ch16-18	ch10-15
layer VI	no	ch13-17	ch19-22	ch16-20
noise	no	ch18-24	ch23-24	ch21-24

## Sheet: S2
Number of single unit clusters according to cortical layers (Pt1)
	nr. of LME channels	nr. of single-unit clusters
layer I-II	2	4
layer III	6	15
layer IV	2	5
layer V	1	2

## Sheet: S3
Total number of SPES and SWs for each patient
	nr. of stimulated electrode pairs	total nr. of SPES applied	total nr. of identified SWs
Pt1	24	870	106
Pt2	40	908	175
Pt3	30	2822	183
Pt4	33	788	140
Pt5	39	1025	29
Pt6	67	2125	46
Pt7	56	1400	150
all	289	9938	829

## Sheet: S4 (Fig 2d2 stat)
Fig. 2d/2	Latency of CCEP components compared across cortical depth, n=7
	Considering only preferred sites
One-way ANOVA		F	df	p value
	N1	0.32	20	0.96
	P2	1.3	22	0.24
	N2	0.36	22	1
	P3	0.33	21	1

## Sheet: S4 (Fig 2d3 stat)
Fig. 2d/3	Rate of appearance considering all LME contacts, n=7
Kolmogorov-Smirnov test	N1	7.67e-06
	P2	7.67e-06
	N2	4e-08
	P3	7.67e-06
	Comparison across components
One-way ANOVA	F	df	p value
	7.48	3	0.0008

## Sheet: S4 (Fig 2d4 stat)
Fig. 2d/4	Rate of appearance considering cortical layers, n=4
Kolmogorov-Smirnov test	p-values	N1	P2	N2	P3
	layer I-II	0.1875	0.1875	0.003442	0.1875
	layer III	0.0927807	0.061554	0.092781	0.1875
	layer IV	0.0684525	0.019234	0.045853	0.1875
	layer V	0.109291	0.057867	0.0723	0.1875
	layer VI	0.231456	0.333333	0.11139	0.333333
	Comparison across layers
One-way ANOVA		F	df	p value
	N1	1.116	4	0.388
	P2	2.183	4	0.124
	N2	2.606	4	0.081
	P3	1.813	4	0.182
Bayesian ANOVA
	Top row shows the table with model comparison, bottom row shows model averaged posterior distributions.

## Sheet: S4 (Fig 2d5 stat)
Fig. 2d/5	Rate of appearance considering stimulation distance, n=7
Kolmogorov-Smirnov test		N1	P2	N2	P3
	stim. within 1cm	0.022591	0.000384	0.00258	0.022591
	stim. within 2cm	0.022591	0.022591	0.000243	0.022591
	stim. within 3cm	0.333333	0.125197	0.035904	0.147847
Kruskal-Wallis test		χ2	df	p value
	N1	3.85	2	0.1457
	P2	7.88	2	0.01947
	N2	0.77	2	0.68
	P3	0.41	2	0.4185
Bayesian ANOVA
	Top row shows the table with model comparison, bottom row shows model averaged posterior distributions.

## Sheet: S4 (Fig 2d6 stat)
Fig. 2d/6	Rate of appearance considering SOZ/non-SOZ areas, n=7
Kolmogorov-Smirnov test		N1	P2	N2	P3
	SOZ	4.5e-06	2.55e-06	2e-08	4.5e-06
	norm	7.67e-06	7.67e-06	4e-08	7.67e-06
Mann-Whitney U test		U	p value
	N1	268.5	0.3681
	P2	149	0.80444
	N2	570	0.90358
	P3	206.5	0.05152
Bayesian ANOVA
	Top row shows the table with model comparison, bottom row shows model averaged posterior distributions.

## Sheet: S4 (Fig 3 stat)
Fig. 3a	Firing rate changes of single-unit activity related to CCEP components, n=26
	Comparison across time intervals related to CCEP components
Kruskal-Wallis test		χ2	df	p value
		151.8	4	0.0001
Fig. 3c	Comparison considering cortical layers
One-way ANOVA		χ2	df	p value
	I-II	67.47	4	2*10-38
	III	51.42	4	3*10-39
	IV	129.21	4	4*10-54
	V	115.17	4	4*10-55

## Sheet: S4 (Fig 4 stat)
Fig 4b	Laminar LFP and CSD amplitude of N2, n = 4
	Comparison of supra- and infragranular layers
One-way ANOVA		U	p value
	LFP	452	0.0001
	CSD	599	0.031
	Comaprison across layers
LFP
One-way ANOVA		F	df	p value
		7.7	5	<0.001
LFP	Group 1 vs	Group 2	t	p value
Post-hoc Tukey	Layer II	Layer IV	4.3	<0.001
		Layer V	5.77	<0.001
		Layer VI	4.89	<0.001
CSD
Kruskal-Wallis test		χ2	df	p value
		16.7	5	0.005

[truncated: 2 more sheets: S4 (Fig 5 stat), S4 (Fig 6 stat)]
